# Supplementary material for: Estimation of Individual Positive Anti-Islet Autoantibodies from 3 Screen ICA Titer
Source: Int J Mol Sci. 2024 Jul 11;25(14):7618. doi: 10.3390/ijms25147618 (PMC11277171; doi:10.3390/ijms25147618)
Supplement: Supplementary file 1 [file ijms-25-07618-s001.zip]

Archive with 2 entries (2 files):
- FigureS1.pptx
- TableS1.pdf
